# Supplementary material for: Hepatic Expression of ACBP Is a Prognostic Marker for Weight Loss After Bariatric Surgery
Source: Biomolecules. 2025 Aug 16;15(8):1173. doi: 10.3390/biom15081173 (PMC12384758; doi:10.3390/biom15081173)
Supplement: Supplementary file 1 [file biomolecules-15-01173-s001.zip]

Archive with 1 entries (1 files):
- biomolecules-3786304-supplementary.pdf
